# Supplementary material for: Gold Nanorod Density-Dependent Label-Free Bacteria Sensing on a Flake-like 3D Graphene-Based Device by SERS
Source: Biosensors (Basel). 2023 Oct 30;13(11):962. doi: 10.3390/bios13110962 (PMC10669247; doi:10.3390/bios13110962)
Supplement: Supplementary file 1 [file biosensors-13-00962-s001.zip]

Archive with 1 entries (1 files):
- biosensors-2642926-supplementary.pdf
